# Supplementary material for: Identifying tumor cells at the single-cell level using machine learning
Source: Genome Biol. 2022 May 30;23:123. doi: 10.1186/s13059-022-02683-1 (PMC9150321; doi:10.1186/s13059-022-02683-1)
Supplement: Supplementary file 3 — Additional file 3. Results of statistical analysis. [file 13059_2022_2683_MOESM3_ESM.xlsx]

## Sheet: README
Description of sheets in Supplementary Table 2 Statistical_Comparisons - contains the comprehensive list of all statistical tests stratified by the figures they refer to Fig1b - Crossvalidation Results - gene set selection crossvalidation results Fig2ab - reference methods - comparison of ikarus performance and compeeting methods related to Figures 2ab FigS2a - reference methods sampled - perform…

## Sheet: Statistical Comparisons
Figure 1B
set	p.value	p.value.adj	N 1	N 2	method	comparison	correction
Cross validation results	0.06378	NA	5	10	wilcox test	1 - 2	NA
Figure 1D
gene_set	p.value	p.value.adj	N Normal	N Tumor	method	comparison	correction
Normal	0.0528	0.0528	8	8	median-test	Tumor - Normal	FDR
Tumor	0.0036	0.0073	8	8	median-test	Tumor - Normal	FDR
Figure 1E
gene_set	p.value	p.value.adj	N cancer cell line	N cell line	N primary cell	method	comparison	correction
Normal	0.00202	0.00202	11	13	25	ANOVA	cancer cell line - cell line - primary cell	FDR
Tumor	4.75444e-06	9.50888e-06	11	13	25	ANOVA	cancer cell line - cell line - primary cell	FDR
Figure 1E
comparison	set	n	test	stat	p.value	p.adj	correction
cell line.vs.cancer cell line	Normal gene list	154	wilcoxon	4109	5.02e-06	7.52e-06	FDR
cell line.vs.cancer cell line	Tumor gene list	154	wilcoxon	735	4.84e-15	1.45e-14	FDR
primary cell.vs.cancer cell line	Normal gene list	153	wilcoxon	4597	4.16e-11	8.32e-11	FDR
primary cell.vs.cancer cell line	Tumor gene list	153	wilcoxon	544	2.67e-17	1.6e-16	FDR
primary cell.vs.cell line	Normal gene list	125	wilcoxon	2419	0.021529	0.021529	FDR
primary cell.vs.cell line	Tumor gene list	125	wilcoxon	1040	6.61e-06	7.93e-06	FDR
Figure 1F
tumor_type	p.value	p.value.adj	N	method	comparison	correction
BRCA	2.90165e-22	7.25413e-22	38	Wilcoxon rank sum exact test	normal - tumor	FDR
CM	1.09133e-18	1.36416e-18	32	Wilcoxon rank sum exact test	normal - tumor	FDR
CRC	3.01316e-25	1.50658e-24	43	Wilcoxon rank sum exact test	normal - tumor	FDR
NSCLC	1.58215e-14	1.58215e-14	25	Wilcoxon rank sum exact test	normal - tumor	FDR
PDAC	4.51965e-21	7.53274e-21	36	Wilcoxon rank sum exact test	normal - tumor	FDR
Figure S1B
tumor_type	p.value	p.value.adj	N	method	comparison	correction
ALL	4.07067e-16	7.66243e-16	32	Wilcoxon rank sum exact test	normal - tumor	FDR
BLCA	4.03292e-15	6.79229e-15	26	Wilcoxon rank sum exact test	normal - tumor	FDR
BRCA	1.54493e-18	3.8029e-18	52	Wilcoxon rank sum test with continuity correction	normal - tumor	FDR
CESC	2.83514e-06	3.48941e-06	11	Wilcoxon rank sum exact test	normal - tumor	FDR
CLL	0.0285714	0.0294931	4	Wilcoxon rank sum exact test	normal - tumor	FDR
COAD/READ	8.59717e-22	4.58516e-21	62	Wilcoxon rank sum test with continuity correction	normal - tumor	FDR
DLBC	4.81201e-22	3.07969e-21	43	Wilcoxon rank sum exact test	normal - tumor	FDR
ESCA	1.09133e-18	2.91022e-18	32	Wilcoxon rank sum exact test	normal - tumor	FDR
GBM	1.40583e-19	4.99849e-19	34	Wilcoxon rank sum exact test	normal - tumor	FDR
HNSC	1.14539e-21	5.23607e-21	37	Wilcoxon rank sum exact test	normal - tumor	FDR
KIRC	2.7703e-19	8.05906e-19	33	Wilcoxon rank sum exact test	normal - tumor	FDR
LAML	1.78275e-20	7.131e-20	35	Wilcoxon rank sum exact test	normal - tumor	FDR
LCML	4.98547e-08	6.9363e-08	14	Wilcoxon rank sum exact test	normal - tumor	FDR
LGG	1.08251e-05	1.28297e-05	10	Wilcoxon rank sum exact test	normal - tumor	FDR
LIHC	1.58215e-14	2.53143e-14	25	Wilcoxon rank sum exact test	normal - tumor	FDR
LUAD	9.08091e-27	1.45295e-25	77	Wilcoxon rank sum test with continuity correction	normal - tumor	FDR
LUSC	2.42912e-13	3.70152e-13	23	Wilcoxon rank sum exact test	normal - tumor	FDR
MB	0.00793651	0.00846561	5	Wilcoxon rank sum exact test	normal - tumor	FDR
MESO	4.11353e-05	4.70118e-05	9	Wilcoxon rank sum exact test	normal - tumor	FDR
MM	5.22965e-16	9.29716e-16	28	Wilcoxon rank sum exact test	normal - tumor	FDR
NB	2.20382e-10	3.20556e-10	18	Wilcoxon rank sum exact test	normal - tumor	FDR
OV	7.85003e-29	2.51201e-27	49	Wilcoxon rank sum exact test	normal - tumor	FDR
PAAD	4.70827e-24	5.02215e-23	41	Wilcoxon rank sum exact test	normal - tumor	FDR
PRAD	0.0001554	0.000171476	8	Wilcoxon rank sum exact test	normal - tumor	FDR
SARC	5.0191e-17	1.07074e-16	37	Wilcoxon rank sum exact test	normal - tumor	FDR
SCLC	3.30368e-18	7.55127e-18	51	Wilcoxon rank sum test with continuity correction	normal - tumor	FDR
SKCM	1.67064e-19	5.34604e-19	55	Wilcoxon rank sum test with continuity correction	normal - tumor	FDR
STAD	2.90165e-22	2.32132e-21	38	Wilcoxon rank sum exact test	normal - tumor	FDR
THCA	7.39602e-07	9.86136e-07	12	Wilcoxon rank sum exact test	normal - tumor	FDR
UCEC	6.65175e-17	1.33035e-16	29	Wilcoxon rank sum exact test	normal - tumor	FDR
Figure 2A
reference method	p.value	p.value.adj	N	method	comparison	correction
LR	5.1507e-07	4.72147e-06	6	ANOVA	ikarus with Lee Laughney as input - reference method	posthoc test + FDR
RF	6.29554e-11	1.15418e-09	6	ANOVA	ikarus with Lee Laughney as input - reference method	posthoc test + FDR
SVM	9.0667e-07	7.12384e-06	6	ANOVA	ikarus with Lee Laughney as input - reference method	posthoc test + FDR
SingleCellNet	2.38381e-11	6.55546e-10	6	ANOVA	ikarus with Lee Laughney as input - reference method	posthoc test + FDR
ACTINN	2.96166e-05	0.000203614	4	ANOVA	ikarus with Lee Laughney as input - reference method	posthoc test + FDR
ItClust	5.36152e-05	0.000286814	6	ANOVA	ikarus with Lee Laughney as input - reference method	posthoc test + FDR
scCaps	3.80359e-13	2.09198e-11	6	ANOVA	ikarus with Lee Laughney as input - reference method	posthoc test + FDR
scHPL	1.05825e-07	1.16408e-06	6	ANOVA	ikarus with Lee Laughney as input - reference method	posthoc test + FDR
cell_assign	6.57105e-09	9.0352e-08	6	ANOVA	ikarus with Lee Laughney as input - reference method	posthoc test + FDR
scMRMA	0.00513102	0.0156781	6	ANOVA	ikarus with Lee Laughney as input - reference method	posthoc test + FDR
Figure 2B
reference method	p.value	p.value.adj	N	method	comparison	correction
LR	1.63622e-05	0.000153	6	ANOVA	ikarus with Lee Laughney as input - reference method	posthoc test + FDR
RF	0.000600844	0.002103	6	ANOVA	ikarus with Lee Laughney as input - reference method	posthoc test + FDR
SVM	0.00959517	0.022427	6	ANOVA	ikarus with Lee Laughney as input - reference method	posthoc test + FDR
ACTINN	0.00696399	0.019499	4	ANOVA	ikarus with Lee Laughney as input - reference method	posthoc test + FDR
ItClust	0.00211	0.006564	6	ANOVA	ikarus with Lee Laughney as input - reference method	posthoc test + FDR
scCaps	0.000538412	0.002103	6	ANOVA	ikarus with Lee Laughney as input - reference method	posthoc test + FDR
cell_assign	6.7424e-08	2e-06	6	ANOVA	ikarus with Lee Laughney as input - reference method	posthoc test + FDR
Figure S2A - reference method sampling, bal. accuracy
reference method	p.value	p.value.adj	N	method	comparison	correction
LR	< 1E-05	< 1E-05	400	ANOVA	ikarus with Lee Laughney as input - reference method	posthoc test + FDR
RF	< 1E-05	< 1E-05	400	ANOVA	ikarus with Lee Laughney as input - reference method	posthoc test + FDR
SVM	< 1E-05	< 1E-05	400	ANOVA	ikarus with Lee Laughney as input - reference method	posthoc test + FDR
scCaps	< 1E-05	< 1E-05	400	ANOVA	ikarus with Lee Laughney as input - reference method	posthoc test + FDR
scHPL	< 1E-05	< 1E-05	400	ANOVA	ikarus with Lee Laughney as input - reference method	posthoc test + FDR
cell_assign	< 1E-05	< 1E-05	400	ANOVA	ikarus with Lee Laughney as input - reference method	posthoc test + FDR
SingleCellNet	< 1E-05	< 1E-05	400	ANOVA	ikarus with Lee Laughney as input - reference method	posthoc test + FDR
ItClust	< 1E-05	< 1E-05	400	ANOVA	ikarus with Lee Laughney as input - reference method	posthoc test + FDR
Figure S2B - reference method using just tumor signature genes, bal. accuracy
reference method	p.value	p.value.adj	N	method	comparison	correction
LR	2.06343e-05	0.000123806	6	ANOVA	ikarus with Lee Laughney as input - reference method	posthoc test + FDR
RF	1.46242e-10	5.26472e-09	6	ANOVA	ikarus with Lee Laughney as input - reference method	posthoc test + FDR
SVM	1.22053e-05	8.78782e-05	6	ANOVA	ikarus with Lee Laughney as input - reference method	posthoc test + FDR
scCaps	6.66258e-06	7.9951e-05	6	ANOVA	ikarus with Lee Laughney as input - reference method	posthoc test + FDR
scHPL	8.92273e-06	8.03046e-05	6	ANOVA	ikarus with Lee Laughney as input - reference method	posthoc test + FDR
cell_assign	3.85868e-10	6.94562e-09	6	ANOVA	ikarus with Lee Laughney as input - reference method	posthoc test + FDR
ItClust	0.0126086	0.032422	6	ANOVA	ikarus with Lee Laughney as input - reference method	posthoc test + FDR
scMRMA	0.00513102	0.0205241	6	ANOVA	ikarus with Lee Laughney as input - reference method	posthoc test + FDR
Figure 3A
percentage of tumor list genes	p.value	p.value.adj	N	method	comparison	correction
80	0.0136093	0.0136093	25	one sample t-test	bal. accuracy with percentage of tumor gene list vs bal. accuracy with full tumor gene list	FDR
60	2.37404e-05	3.16539e-05	25	one sample t-test	bal. accuracy with percentage of tumor gene list vs bal. accuracy with full tumor gene list	FDR
40	8.47942e-11	1.69588e-10	25	one sample t-test	bal. accuracy with percentage of tumor gene list vs bal. accuracy with full tumor gene list	FDR
20	1.27953e-13	5.11812e-13	25	one sample t-test	bal. accuracy with percentage of tumor gene list vs bal. accuracy with full tumor gene list	FDR
Figure 5A
comparison	set	n	test	stat	p.value	p.adj	correction
Tumor gene list vs All genes	All tumors	33/141	chi-squared	45.5745	1.46941e-11	1.46941e-11	FDR
Figure 5B
comparison	set	n	test	stat	p.value	p.adj	correction
Tumor gene list vs All genes	breast cancer	2022-03-02	chi-squared	1.92928e-28	1	1	FDR
Tumor gene list vs All genes	cervical cancer	2022-02-01	chi-squared	2.77533e-30	1	1	FDR
Tumor gene list vs All genes	colorectal cancer	6/0	chi-squared	2.59274	0.107354	0.250494	FDR
Tumor gene list vs All genes	endometrial cancer	2022-03-15	chi-squared	7.29812	0.00690268	0.0322125	FDR
Tumor gene list vs All genes	glioma	0/2	chi-squared	2.29822e-29	1	1	FDR
Tumor gene list vs All genes	head and neck cancer	0/4	chi-squared	3.19505	0.0738615	0.206812	FDR
Tumor gene list vs All genes	liver cancer	3/32	chi-squared	1.15103e-29	1	1	FDR
Tumor gene list vs All genes	lung cancer	0/23	chi-squared	16.9542	3.82921e-05	0.000268045	FDR
Tumor gene list vs All genes	melanoma	0/3	chi-squared	0.0234788	0.878218	1	FDR
Tumor gene list vs All genes	ovarian cancer	1/0	chi-squared	1.62976e-30	1	1	FDR
Tumor gene list vs All genes	pancreatic cancer	2022-01-26	chi-squared	27.4868	1.58174e-07	2.21444e-06	FDR
Tumor gene list vs All genes	prostate cancer	0/0	chi-squared	NaN	NA	NA	FDR
Tumor gene list vs All genes	renal cancer	2022-10-27	chi-squared	4.69293	0.0302869	0.106004	FDR
Tumor gene list vs All genes	stomach cancer	2022-01-03	chi-squared	0.0450584	0.831897	1	FDR
Tumor gene list vs All genes	testis cancer	0/0	chi-squared	NaN	NA	NA	FDR
Tumor gene list vs All genes	thyroid cancer	0/0	chi-squared	NaN	NA	NA	FDR
Tumor gene list vs All genes	urothelial cancer	2022-03-03	chi-squared	0.125733	0.722898	1	FDR
Figure 5C
comparison	set	n	test	stat	p.value	p.adj	correction
Tumor gene list vs All genes	All tumors	20631	wilcoxon	617284	4.53331e-25	4.53331e-25	FDR
Figure 5D
comparison	set	n	test	stat	p.value	p.adj	correction
Tumor gene list vs All genes	ACC	20631	wilcoxon	926728	1.12096e-06	2.24288e-06	FDR
Tumor gene list vs All genes	BLCA	20631	wilcoxon	1.20962e+06	0.214588	0.236047	FDR
Tumor gene list vs All genes	BRCA	20631	wilcoxon	904946	3.53774e-09	1.16745e-08	FDR
Tumor gene list vs All genes	CESC	20631	wilcoxon	1.13426e+06	0.0361866	0.044228	FDR
Tumor gene list vs All genes	CHOL	20631	wilcoxon	726330	6.27525e-15	1.03542e-13	FDR
Tumor gene list vs All genes	COAD	20631	wilcoxon	1.48876e+06	0.000183989	0.000289126	FDR
Tumor gene list vs All genes	DLBC	20631	wilcoxon	1362893	0.131575	0.149723	FDR
Tumor gene list vs All genes	ESCA	20631	wilcoxon	1.04986e+06	0.00433073	0.00621365	FDR
Tumor gene list vs All genes	GBM	20631	wilcoxon	893438	1.15543e-06	2.24288e-06	FDR
Tumor gene list vs All genes	HNSC	20631	wilcoxon	1.02428e+06	4.00197e-05	6.9508e-05	FDR
Tumor gene list vs All genes	KICH	20631	wilcoxon	842732	8.51715e-09	2.34222e-08	FDR
Tumor gene list vs All genes	KIRC	20631	wilcoxon	907012	5.63895e-09	1.69169e-08	FDR
Tumor gene list vs All genes	KIRP	20631	wilcoxon	783234	2.66663e-14	2.9333e-13	FDR
Tumor gene list vs All genes	LAML	20631	wilcoxon	791694	0.0167114	0.0220591	FDR
Tumor gene list vs All genes	LGG	20631	wilcoxon	1.00792e+06	9.90625e-05	0.000163453	FDR
Tumor gene list vs All genes	LIHC	20631	wilcoxon	938344	2.05225e-07	4.83746e-07	FDR
Tumor gene list vs All genes	LUAD	20631	wilcoxon	595156	6.65424e-26	2.1959e-24	FDR
Tumor gene list vs All genes	LUSC	20631	wilcoxon	1.43558e+06	0.0387647	0.045687	FDR
Tumor gene list vs All genes	MESO	20631	wilcoxon	751171	3.56116e-14	2.93795e-13	FDR
Tumor gene list vs All genes	OV	20631	wilcoxon	1.36679e+06	0.022614	0.0287023	FDR
Tumor gene list vs All genes	PAAD	20631	wilcoxon	852070	1.19643e-10	4.93528e-10	FDR
Tumor gene list vs All genes	PCPG	20631	wilcoxon	850992	6.28628e-10	2.30497e-09	FDR
Tumor gene list vs All genes	PRAD	20631	wilcoxon	970930	2.93759e-06	5.38559e-06	FDR
Tumor gene list vs All genes	READ	20631	wilcoxon	1.21072e+06	0.730213	0.730213	FDR
Tumor gene list vs All genes	SARC	20631	wilcoxon	791722	4.54112e-14	2.99714e-13	FDR
Tumor gene list vs All genes	SKCM	20631	wilcoxon	850277	1.00176e-10	4.72256e-10	FDR
Tumor gene list vs All genes	STAD	20631	wilcoxon	1.39346e+06	0.00878361	0.0120775	FDR
Tumor gene list vs All genes	TGCT	20631	wilcoxon	812224	7.48775e-13	4.11826e-12	FDR
Tumor gene list vs All genes	THCA	20631	wilcoxon	944228	5.51636e-07	1.2136e-06	FDR
Tumor gene list vs All genes	THYM	20631	wilcoxon	1.31388e+06	0.337339	0.359103	FDR
Tumor gene list vs All genes	UCEC	20631	wilcoxon	910656	2.22378e-08	5.64497e-08	FDR
Tumor gene list vs All genes	UCS	20631	wilcoxon	1205043	0.390791	0.403003	FDR
Tumor gene list vs All genes	UVM	20631	wilcoxon	925226	0.000265812	0.000398717	FDR
Figure 5E
comparison	set	n	test	stat	p.value	p.adj	correction
Tumor genes vs Random genes	5'-fusion	150	empirical		0	0	FDR
Tumor genes vs Random genes	3'-fusion	150	empirical		0	0	FDR
Figure 5F
comparison	set	n	test	stat	p.value	p.adj	correction
Tumor genes vs Random genes	adrenal_gland	151	empirical		0.00662252	0.0089404	FDR
Tumor genes vs Random genes	autonomic_ganglia	151	empirical		0	0	FDR
Tumor genes vs Random genes	biliary_tract	151	empirical		0	0	FDR
Tumor genes vs Random genes	blood	151	empirical		0	0	FDR
Tumor genes vs Random genes	bone	151	empirical		0.13245	0.149007	FDR
Tumor genes vs Random genes	breast	151	empirical		0	0	FDR
Tumor genes vs Random genes	cervix	151	empirical		0.00662252	0.0089404	FDR
Tumor genes vs Random genes	CNS	151	empirical		0.0264901	0.0340587	FDR
Tumor genes vs Random genes	digestive_tract	151	empirical		0.00662252	0.0089404	FDR
Tumor genes vs Random genes	endometrium	151	empirical		0	0	FDR
Tumor genes vs Random genes	eye	151	empirical		0.370861	0.385125	FDR
Tumor genes vs Random genes	kidney	151	empirical		0	0	FDR
Tumor genes vs Random genes	large_intestine	151	empirical		0	0	FDR
Tumor genes vs Random genes	liver	151	empirical		0.0397351	0.0487658	FDR
Tumor genes vs Random genes	lung	151	empirical		0	0	FDR
Tumor genes vs Random genes	oesophagus	151	empirical		0	0	FDR
Tumor genes vs Random genes	ovary	151	empirical		0	0	FDR
Tumor genes vs Random genes	pancreas	151	empirical		0	0	FDR
Tumor genes vs Random genes	pleura	151	empirical		0.668874	0.668874	FDR
Tumor genes vs Random genes	prostate	151	empirical		0	0	FDR
Tumor genes vs Random genes	skin	151	empirical		0	0	FDR
Tumor genes vs Random genes	soft_tissue	151	empirical		0	0	FDR
Tumor genes vs Random genes	stomach	151	empirical		0	0	FDR
Tumor genes vs Random genes	testis	151	empirical		0	0	FDR
Tumor genes vs Random genes	thymus	151	empirical		0.0993377	0.116614	FDR
Tumor genes vs Random genes	thyroid	151	empirical		0.284768	0.30755	FDR
Tumor genes vs Random genes	urinary_tract	151	empirical		0	0	FDR

## Sheet: Fig1b - Crossvalidation Results
Training - Test Split					Validation Balanced Accuracy					Test Set Balanced Accuracy			Minimal Validation Balanced Accuracy	Median Validation Balanced Accuracy
lee	laughney	lambrechts	tirosh	kildisiute 10x	lee	laughney	lambrechts	tirosh	kildisiute 10x	kildisiute celseq2	ma	bischoff
TRAIN	VALID	VALID	VALID	VALID		0.638254	0.940804	0.992777	0.5	0.62638	0.823122	0.471708	0.5	0.789529
VALID	TRAIN	VALID	VALID	VALID	0.497144		0.501007	0.997368	0.983472	0.5	0.785942	0.866617	0.5	0.74224
VALID	VALID	TRAIN	VALID	VALID	0.532373	0.499708		0.949263	0.5	0.5	0.63219	0.812377	0.5	0.516186
VALID	VALID	VALID	TRAIN	VALID	0.854008	0.656185	0.874612		0.998087	0.608903	0.944423	0.832849	0.66	0.86431
VALID	VALID	VALID	VALID	TRAIN	0.383537	0.254785	0.401111	0.778736		0.5	0.753358	0.897836	0.25	0.392324
TRAIN	TRAIN	VALID	VALID	VALID			0.971677	0.998045	0.997874	0.984786	0.933762	0.992819	0.97	0.997874
TRAIN	VALID	TRAIN	VALID	VALID		0.500002		0.995298	0.996389	0.5	0.573625	0.998864	0.5	0.995298
TRAIN	VALID	VALID	TRAIN	VALID		0.655157	0.747002		0.5	0.5	0.541283	0.702181	0.5	0.655157
TRAIN	VALID	VALID	VALID	TRAIN		0.747197	0.645474	0.707696		0.753704	0.516032	0.55554	0.65	0.707696
VALID	TRAIN	TRAIN	VALID	VALID	0.848794			0.998348	0.999251	0.995186	0.934337	0.998217	0.85	0.998348
VALID	TRAIN	VALID	TRAIN	VALID	0.816982		0.948785		0.898311	0.9851	0.926172	0.85633	0.82	0.898311
VALID	TRAIN	VALID	VALID	TRAIN	0.5		0.845561	0.996691		0.990551	0.828672	0.999349	0.5	0.845561
VALID	VALID	TRAIN	TRAIN	VALID	0.806455	0.5			0.990582	0.928927	0.93145	0.99754	0.5	0.806455
VALID	VALID	TRAIN	VALID	TRAIN	0.511523	0.497856		0.947849		0.820953	0.867657	0.998011	0.5	0.511523
VALID	VALID	VALID	TRAIN	TRAIN	0.852971	0.689355	0.936587			0.834804	0.945218	0.967503	0.69	0.852971
TRAIN	TRAIN	TRAIN	VALID	VALID				0.965199	0.903978	0.994375	0.933084	0.998682	0.9	0.934589

## Sheet: Fig2ab - Reference Methods
	AUROC					bal. accuracy					avg. precision
method	mean	std	min	median	max	mean	std	min	median	max	mean	std	min	median	max
ACTINN	0.869918	0.078726	0.781929	0.867559	0.962625	0.722903	0.070176	0.625679	0.743609	0.778715	0.639803	0.249939	0.366907	0.622767	0.94677
ItClust	0.700882	0.169702	0.538769	0.688192	0.873605	0.615475	0.130911	0.487262	0.615839	0.750428	0.469069	0.239416	0.132755	0.4889	0.821235
LR	0.745497	0.074485	0.619906	0.786634	0.79855	0.597302	0.079237	0.504715	0.596422	0.701837	0.421841	0.158726	0.189263	0.45097	0.603157
RF	0.867379	0.056539	0.789335	0.870217	0.93343	0.533345	0.029274	0.495099	0.532756	0.573553	0.579541	0.203866	0.366624	0.565409	0.864518
SVM	0.70871	0.212934	0.404501	0.781828	0.955411	0.592777	0.085755	0.494132	0.590782	0.701114	0.47078	0.294814	0.11009	0.439181	0.937517
SingleCellNet						0.513501	0.02657	0.490412	0.503977	0.562748
cell_assign	0.518303	0.079753	0.381475	0.518615	0.603298	0.509341	0.059788	0.402797	0.513188	0.574032	0.237276	0.119707	0.099593	0.215108	0.397096
ikarus	0.987466	0.01927	0.949194	0.993726	0.999659	0.979813	0.024543	0.934041	0.988649	0.998045	0.963528	0.062756	0.837069	0.985194	0.999184
scCaps	0.822288	0.078615	0.70729	0.815633	0.944241	0.5	0	0.5	0.5	0.5	0.533607	0.264336	0.241043	0.524733	0.925313
scHPL						0.649971	0.055272	0.579468	0.645784	0.726005
scMRMA						0.71408	0.180883	0.449666	0.755642	0.921488

## Sheet: FigS2a - Reference methods samp
		AUROC					bal. accuracy					avg. precision
method	dataset	mean	std	min	median	max	mean	std	min	median	max	mean	std	min	median	max
ItClust	kildisiute_10x	0.767578	0.316605	0.000183	0.93382	0.97998	0.73459	0.243011	0.052	0.85675	0.9275	0.824698	0.234271	0.307108	0.952246	0.983685
	kildisiute_celseq2	0.186302	0.188596	0.005712	0.067555	0.595006	0.30581	0.118711	0.0975	0.24025	0.572	0.396299	0.120035	0.307247	0.314411	0.690959
	lambrechts	0.817396	0.044459	0.729553	0.814035	0.932135	0.755653	0.037136	0.689	0.752	0.853957	0.820498	0.052324	0.713373	0.812063	0.939907
	tirosh	0.320057	0.099037	0.119656	0.316396	0.532543	0.39742	0.060513	0.277	0.3965	0.5285	0.462954	0.077263	0.330784	0.454459	0.650053
LR	kildisiute_10x	0.887502	0.013208	0.855428	0.888456	0.917434	0.770315	0.013097	0.733	0.77075	0.7995	0.850154	0.019861	0.799846	0.84906	0.89713
	kildisiute_celseq2	0.791751	0.017456	0.742336	0.790763	0.823147	0.58294	0.009539	0.5635	0.582	0.6095	0.754793	0.023836	0.696771	0.75601	0.804458
	lambrechts	0.870219	0.01314	0.838435	0.869378	0.905802	0.71808	0.013885	0.687	0.717	0.7695	0.871203	0.012672	0.844322	0.869826	0.904552
	tirosh	0.957811	0.00464	0.947523	0.957796	0.968622	0.5516	0.016828	0.5175	0.549	0.614	0.946166	0.007211	0.92663	0.946998	0.961942
RF	kildisiute_10x	0.912872	0.00732	0.896563	0.91306	0.930077	0.52796	0.012229	0.505	0.5275	0.563	0.867783	0.013276	0.83945	0.868117	0.906722
	kildisiute_celseq2	0.82244	0.010798	0.795949	0.821889	0.851383	0.565805	0.017069	0.522	0.5655	0.6065	0.778286	0.017743	0.734552	0.778953	0.827804
	lambrechts	0.804062	0.011216	0.779827	0.804191	0.831398	0.625785	0.007381	0.605	0.6265	0.642	0.792614	0.01082	0.769187	0.792871	0.816355
	tirosh	0.933975	0.009432	0.906435	0.934163	0.954918	0.60375	0.035405	0.5275	0.599	0.71	0.906035	0.017368	0.851375	0.908015	0.943808
SVM	kildisiute_10x	0.884813	0.014162	0.850224	0.884505	0.917419	0.78002	0.014313	0.741	0.7805	0.8155	0.845504	0.02146	0.792902	0.844735	0.899011
	kildisiute_celseq2	0.789128	0.01918	0.743008	0.787696	0.825815	0.592585	0.010308	0.573	0.59125	0.614	0.759907	0.028315	0.692298	0.757469	0.817143
	lambrechts	0.870571	0.013495	0.842365	0.869593	0.904465	0.71053	0.013169	0.6815	0.70825	0.7545	0.872075	0.012904	0.844653	0.871184	0.90431
	tirosh	0.962201	0.004691	0.94978	0.962355	0.971762	0.56833	0.020264	0.531	0.56575	0.636	0.961202	0.005659	0.942965	0.960886	0.972897
SingleCellNet	kildisiute_10x						0.486148	0.003632	0.476505	0.4865	0.4955
	kildisiute_celseq2						0.483777	0.033754	0.419903	0.474621	0.5895
	lambrechts						0.631292	0.014821	0.598	0.63045	0.675175
	tirosh						0.83386	0.03604	0.744803	0.8405	0.898467
cell_assign	kildisiute_10x	0.4987	0.005346	0.4735	0.5	0.503	0.49889	0.004488	0.478	0.5	0.5015	0.49935	0.002671	0.48676	0.5	0.501505
	kildisiute_celseq2	0.5	0	0.5	0.5	0.5	0.5	0	0.5	0.5	0.5	0.5	0	0.5	0.5	0.5
	lambrechts	0.466922	0.047954	0.338948	0.49525	0.526867	0.473885	0.039045	0.358	0.49575	0.524	0.483417	0.024345	0.42009	0.497626	0.521924
	tirosh	0.5	0	0.5	0.5	0.5	0.5	0	0.5	0.5	0.5	0.5	0	0.5	0.5	0.5
ikarus	kildisiute_10x	0.957005	0.06401	0.738677	0.997978	0.999997	0.91115	0.08281	0.731	0.9045	0.999	0.951452	0.070986	0.738951	0.996902	0.999997
	kildisiute_celseq2	0.995281	0.013786	0.89379	0.997811	0.99963	0.890045	0.126102	0.5605	0.96125	0.994	0.995417	0.011252	0.917361	0.997617	0.999632
	lambrechts	0.983386	0.007604	0.93731	0.984693	0.994967	0.842	0.071463	0.7395	0.875	0.9565	0.984295	0.008673	0.924471	0.985868	0.995562
	tirosh	0.999754	0.000211	0.999084	0.9998	1	0.976525	0.04548	0.6105	0.99225	0.9995	0.999754	0.000217	0.999238	0.999815	1
scCaps	kildisiute_10x	0.891221	0.028461	0.859409	0.880294	0.962196	0.5	0	0.5	0.5	0.5	0.878257	0.023145	0.842498	0.872706	0.944551
	kildisiute_celseq2	0.827571	0.021847	0.797557	0.820712	0.898023	0.5	0	0.5	0.5	0.5	0.830633	0.017719	0.799592	0.827527	0.89227
	lambrechts	0.743906	0.085237	0.65348	0.700162	0.911025	0.5	0	0.5	0.5	0.5	0.783141	0.060495	0.721975	0.752808	0.90511
	tirosh	0.958492	0.008288	0.945222	0.955545	0.978348	0.5	0	0.5	0.5	0.5	0.953031	0.01062	0.934058	0.94972	0.978305
scHPL	kildisiute_10x						0.758015	0.0161	0.713	0.75825	0.7925
	kildisiute_celseq2						0.57863	0.010373	0.558	0.5775	0.601
	lambrechts						0.715825	0.014294	0.6845	0.714	0.7685
	tirosh						0.55506	0.019	0.5175	0.55375	0.6255

## Sheet: FigS2b - Reference methods sele
	AUROC					bal. accuracy					avg. precision
method	mean	std	min	median	max	mean	std	min	median	max	mean	std	min	median	max
ItClust	0.886806	0.137134	0.612181	0.941022	0.978728	0.830358	0.118173	0.610419	0.887316	0.914771	0.826901	0.132471	0.631724	0.858133	0.965492
LR	0.768794	0.098333	0.619906	0.769981	0.892111	0.618043	0.115581	0.504715	0.602146	0.816344	0.448103	0.224239	0.189742	0.396551	0.821075
RF	0.828625	0.060889	0.724982	0.858335	0.883617	0.525662	0.034475	0.495457	0.517745	0.591993	0.501608	0.197068	0.222821	0.501054	0.771712
SVM	0.666368	0.178844	0.404501	0.715302	0.856547	0.613849	0.109804	0.494132	0.614303	0.783025	0.39484	0.244419	0.11009	0.366932	0.773697
cell_assign	0.508149	0.074212	0.416146	0.500286	0.602577	0.509211	0.041702	0.437773	0.509202	0.556509	0.23493	0.124738	0.105856	0.212492	0.397096
ikarus	0.987466	0.01927	0.949194	0.993726	0.999659	0.979813	0.024543	0.934041	0.988649	0.998045	0.963528	0.062756	0.837069	0.985194	0.999184
scCaps	0.826031	0.067038	0.723919	0.822622	0.913919	0.60689	0.104198	0.502807	0.596144	0.794118	0.53388	0.237757	0.215178	0.556521	0.876202
scHPL						0.60889	0.107273	0.49517	0.604394	0.78325
scMRMA						0.71408	0.180883	0.449666	0.755642	0.921488

## Sheet: Fig3a - Sensitivity_partial_tum
		bal. accuracy
percentage of tumor list genes	count	mean	std	min	median	max
20	25	0.597778	0.129638	0.499856	0.512153	0.900116
40	25	0.721916	0.118294	0.5	0.724488	0.966689
60	25	0.852791	0.12009	0.642239	0.87414	0.973072
80	25	0.939447	0.0684	0.739969	0.972096	0.975491
100	1	0.971621		0.971621	0.971621	0.971621

## Sheet: Fig6d - Classification with CNV
cell type	Immune	Other	Endothelial	Tumor	Fibroblast	Epithelial
Total	38990	1484	1592	7447	1465	1720
Misclassified without cnv	260	33	23	357	5	26
Misclassified with cnv	36	8	11	393	18	39
